# Supplementary material for: Venom composition and pain-causing toxins of the Australian great carpenter bee Xylocopa aruana
Source: Sci Rep. 2022 Dec 22;12:22168. doi: 10.1038/s41598-022-26867-8 (PMC9780326; doi:10.1038/s41598-022-26867-8)
Supplement: Supplementary file 2 — Supplementary Information. [file 41598_2022_26867_MOESM2_ESM.xlsx]

## Sheet: SR 20190516 Xaruana VR RAT_Prot
N	Unused	Total	%Cov	%Cov(50)	%Cov(95)	Accession	Name	Species	Peptides(95%)			Biological Processes	Molecular Function	PANTHER ID
1	59.02	59.02	81.84	75.26	71.32	TRINITY_DN14941_c0_g1_i10 sp|Q08169|HUGA_APIME	Hyaluronidase OS=Apis mellifera OX=7460 PE=1 SV=1 451.47 type:complete	DN14941_c0_g1_i10sp|Q08169|HUGA_APIME	46
2	46.54	46.54	83.8	83.8	83.8	TRINITY_DN14955_c3_g2_i7 sp|I7GQA7|PA2_XYLAI	Phospholipase A(2) OS=Xylocopa appendiculata circumvolans OX=135722 GN=PLA2 PE=1 SV=1 24843.05 type:complete	DN14955_c3_g2_i7sp|I7GQA7|PA2_XYLAI	88
3	35.18	35.18	71.71	60.57	52.29	TRINITY_DN9822_c0_g2_i1 sp|B5U2W0|VSP_BOMIG	Venom serine protease Bi-VSP OS=Bombus ignitus OX=130704 PE=1 SV=1 72.45 type:complete	DN9822_c0_g2_i1sp|B5U2W0|VSP_BOMIG	34
4	34.25	34.25	58.27	44.51	41.95	TRINITY_DN14688_c1_g3_i3 sp|P07602|SAP_HUMAN	Prosaposin OS=Homo sapiens OX=9606 GN=PSAP PE=1 SV=2 192.35 type:complete	DN14688_c1_g3_i3sp|P07602|SAP_HUMAN	37
5	31.41	31.41	54.41	44.12	44.12	TRINITY_DN14992_c3_g2_i1 noblastx 321091.66 type:5prime_partial	TRINITY_DN14992_c3_g2_i1 noblastx 321091.66 type:5prime_partial		25
6	29.25	29.25	39.34	34.34	29.47	TRINITY_DN14780_c4_g1_i8 sp|B2D0J4|VDPP4_APIME	Venom dipeptidyl peptidase 4 OS=Apis mellifera OX=7460 PE=1 SV=1 1.85 type:5prime_partial	DN14780_c4_g1_i8sp|B2D0J4|VDPP4_APIME	16
7	23.78	23.78	39.96	34.49	29.74	TRINITY_DN14581_c0_g1_i10 sp|Q54TR1|CFAD_DICDI	Counting factor associated protein D OS=Dictyostelium discoideum OX=44689 GN=cfaD PE=1 SV=1 250.31 type:complete	DN14581_c0_g1_i10sp|Q54TR1|CFAD_DICDI	14
8	22.3	22.3	49.89	44.33	40.26	TRINITY_DN14557_c1_g6_i1 sp|C9WMM5|VCP_APIME	Venom serine carboxypeptidase OS=Apis mellifera OX=7460 PE=2 SV=1 166.17 type:complete	DN14557_c1_g6_i1sp|C9WMM5|VCP_APIME	14
9	21.22	21.22	54.77	45.72	43.52	TRINITY_DN8324_c0_g1_i2 sp|O77061|MRJP2_APIME	Major royal jelly protein 2 OS=Apis mellifera OX=7460 GN=MRJP2 PE=1 SV=1 4.15 type:complete	DN8324_c0_g1_i2sp|O77061|MRJP2_APIME	13
10	16.64	16.64	44.95	32.71	28.19	TRINITY_DN13038_c0_g4_i2 sp|P84185|ACT5C_ANOGA	Actin-5C OS=Anopheles gambiae OX=7165 GN=Act5C PE=2 SV=1 70.72 type:complete	DN13038_c0_g4_i2sp|P84185|ACT5C_ANOGA	8
11	16.52	16.52	55.56	50.22	39.56	TRINITY_DN10847_c0_g1_i1 sp|Q5BLY4|ICA_APIME	Icarapin-like OS=Apis mellifera OX=7460 PE=2 SV=1 305.86 type:complete	DN10847_c0_g1_i1sp|Q5BLY4|ICA_APIME	13
12	13.22	13.22	45.15	38.83	34.95	TRINITY_DN14992_c0_g1_i1 sp|P24368|PPIB_RAT	Peptidyl-prolyl cis-trans isomerase B OS=Rattus norvegicus OX=10116 GN=Ppib PE=1 SV=3 75.53 type:complete	DN14992_c0_g1_i1sp|P24368|PPIB_RAT	8
13	10.8	10.8	74.19	60.48	60.48	TRINITY_DN15441_c0_g1_i1 sp|P84057|H2A_TIGCA	Histone H2A OS=Tigriopus californicus OX=6832 GN=His2A PE=3 SV=2 6.42 type:complete	DN15441_c0_g1_i1sp|P84057|H2A_TIGCA	8
14	9.32	9.32	55.94	55.94	45.05	TRINITY_DN13358_c0_g1_i5 noblastx 1.31 type:complete	TRINITY_DN13358_c0_g1_i5 noblastx 1.31 type:complete		6
15	8.98	8.98	26.87	15.9	12.98	TRINITY_DN1084_c0_g1_i1 sp|P35381|ATPA_DROME	ATP synthase subunit alpha, mitochondrial OS=Drosophila melanogaster OX=7227 GN=blw PE=1 SV=2 63.42 type:complete	DN1084_c0_g1_i1sp|P35381|ATPA_DROME	5
16	8.81	8.81	28.82	23.53	23.53	TRINITY_DN12005_c0_g1_i2 sp|Q5NVR2|MDHM_PONAB	Malate dehydrogenase, mitochondrial OS=Pongo abelii OX=9601 GN=MDH2 PE=2 SV=1 43.82 type:complete	DN12005_c0_g1_i2sp|Q5NVR2|MDHM_PONAB	6
17	8.23	8.23	35.17	23.1	23.1	TRINITY_DN9415_c0_g1_i1 sp|Q4U3L0|G3P_GLOMM	Glyceraldehyde-3-phosphate dehydrogenase OS=Glossina morsitans morsitans OX=37546 GN=Gapdh PE=2 SV=1 1.29 type:5prime_partial	DN9415_c0_g1_i1sp|Q4U3L0|G3P_GLOMM	7
18	7.43	7.43	17.22	11.39	9.167	TRINITY_DN13151_c0_g1_i2 sp|Q9VLU4|SP28D_DROME	Serine protease inhibitor 28Dc OS=Drosophila melanogaster OX=7227 GN=Spn28Dc PE=2 SV=2 6.90 type:complete	DN13151_c0_g1_i2sp|Q9VLU4|SP28D_DROME	4
19	7.38	7.38	39.79	28.72	24.57	TRINITY_DN14791_c4_g1_i13 noblastx 10.78 type:complete	TRINITY_DN14791_c4_g1_i13 noblastx 10.78 type:complete		5
20	6.86	6.86	23.43	11.84	11.84	TRINITY_DN12476_c0_g1_i3 sp|Q5BLY5|ACPH1_APIME	Venom acid phosphatase Acph-1 OS=Apis mellifera OX=7460 PE=1 SV=1 19.55 type:5prime_partial	DN12476_c0_g1_i3sp|Q5BLY5|ACPH1_APIME	5
21	6.38	6.38	33.47	30.28	20.72	TRINITY_DN11813_c0_g1_i2 sp|D2WKD9|SDR1_AEDAE	Farnesol dehydrogenase OS=Aedes aegypti OX=7159 GN=SDR-1 PE=1 SV=2 103.63 type:complete	DN11813_c0_g1_i2sp|D2WKD9|SDR1_AEDAE	3
22	6.31	6.31	17.53	11.26	11.26	TRINITY_DN12230_c0_g1_i2 sp|P08736|EF1A1_DROME	Elongation factor 1-alpha 1 OS=Drosophila melanogaster OX=7227 GN=eEF1alpha1 PE=1 SV=2 658.19 type:complete	DN12230_c0_g1_i2sp|P08736|EF1A1_DROME	4
23	6.24	6.24	15.32	10.07	10.07	TRINITY_DN12204_c0_g1_i1 sp|Q2PQM7|IDGF4_GLOMM	Chitinase-like protein Idgf4 OS=Glossina morsitans morsitans OX=37546 GN=Idgf4 PE=2 SV=1 43.19 type:5prime_partial	DN12204_c0_g1_i1sp|Q2PQM7|IDGF4_GLOMM	4
24	5.55	5.55	16.72	12.51	11.49	TRINITY_DN14946_c3_g12_i1 sp|Q9VN93|CPR1_DROME	Putative cysteine proteinase CG12163 OS=Drosophila melanogaster OX=7227 GN=CG12163 PE=2 SV=2 69.71 type:complete	DN14946_c3_g12_i1sp|Q9VN93|CPR1_DROME	6
25	5.42	5.42	18.89	12.83	8.959	TRINITY_DN12891_c0_g1_i4 noblastx 208.07 type:complete	TRINITY_DN12891_c0_g1_i4 noblastx 208.07 type:complete		3
26	4.72	4.72	32.22	27.62	21.34	TRINITY_DN12463_c0_g1_i2 sp|E7E2N8|GILT_CARAU	Gamma-interferon-inducible lysosomal thiol reductase OS=Carassius auratus OX=7957 GN=ifi30 PE=1 SV=1 106.35 type:5prime_partial	DN12463_c0_g1_i2sp|E7E2N8|GILT_CARAU	3
27	4.3	4.3	29.79	17.02	17.02	TRINITY_DN13733_c0_g1_i4 noblastx 4592.17 type:complete	TRINITY_DN13733_c0_g1_i4 noblastx 4592.17 type:complete		4
28	4.21	4.21	35.09	35.09	35.09	TRINITY_DN14694_c0_g1_i5 noblastx 9.88 type:complete	TRINITY_DN14694_c0_g1_i5 noblastx 9.88 type:complete		3
29	4.21	4.21	6.066	6.066	4.779	TRINITY_DN13486_c0_g1_i5 sp|Q9JI85|NUCB2_RAT	Nucleobindin-2 OS=Rattus norvegicus OX=10116 GN=Nucb2 PE=1 SV=1 15.23 type:complete	DN13486_c0_g1_i5sp|Q9JI85|NUCB2_RAT	2
30	4.03	4.03	11.08	8.434	5.06	TRINITY_DN23946_c0_g1_i1 sp|P40682|VAS1_BOVIN	V-type proton ATPase subunit S1 OS=Bos taurus OX=9913 GN=ATP6AP1 PE=1 SV=1 27.70 type:5prime_partial	DN23946_c0_g1_i1sp|P40682|VAS1_BOVIN	2
31	4	4	13.57	8.14	8.14	TRINITY_DN14240_c0_g1_i1 sp|Q05825|ATPB_DROME	ATP synthase subunit beta, mitochondrial OS=Drosophila melanogaster OX=7227 GN=ATPsynbeta PE=1 SV=3 46.29 type:complete	DN14240_c0_g1_i1sp|Q05825|ATPB_DROME	2
32	4	4	33.77	29.14	21.85	TRINITY_DN12088_c0_g2_i1 sp|Q9V8Y2|OB56A_DROME	General odorant-binding protein 56a OS=Drosophila melanogaster OX=7227 GN=Obp56a PE=2 SV=1 57.92 type:5prime_partial	DN12088_c0_g2_i1sp|Q9V8Y2|OB56A_DROME	2
33	4	4	24.26	19.53	19.53	TRINITY_DN9699_c0_g1_i1 sp|Q24799|MYPH_ECHGR	Myophilin OS=Echinococcus granulosus OX=6210 PE=2 SV=1 1.20 type:complete	DN9699_c0_g1_i1sp|Q24799|MYPH_ECHGR	2
34	4	4	9.612	6.745	6.745	TRINITY_DN13834_c0_g1_i3 sp|Q91WV7|SLC31_MOUSE	Neutral and basic amino acid transport protein rBAT OS=Mus musculus OX=10090 GN=Slc3a1 PE=1 SV=1 34.96 type:5prime_partial	DN13834_c0_g1_i3sp|Q91WV7|SLC31_MOUSE	2
35	4	4	20.83	17.59	17.59	TRINITY_DN11092_c0_g1_i1 sp|P42860|GSTT1_LUCCU	Glutathione S-transferase 1-1 OS=Lucilia cuprina OX=7375 GN=GST1 PE=1 SV=2 138.19 type:complete	DN11092_c0_g1_i1sp|P42860|GSTT1_LUCCU	2
36	4	4	8.442	8.442	8.442	TRINITY_DN14620_c0_g3_i4 sp|P51688|SPHM_HUMAN	N-sulphoglucosamine sulphohydrolase OS=Homo sapiens OX=9606 GN=SGSH PE=1 SV=1 1.47 type:complete	DN14620_c0_g3_i4sp|P51688|SPHM_HUMAN	2
37	3.86	3.86	16.45	16.45	16.45	TRINITY_DN18856_c0_g1_i1 sp|P41973|SODC_DROWI	Superoxide dismutase [Cu-Zn] OS=Drosophila willistoni OX=7260 GN=Sod1 PE=3 SV=2 106.50 type:complete	Cu-Zn	2
38	3.85	3.85	9.497	7.263	7.263	TRINITY_DN13355_c0_g1_i2 sp|O02467|ASPG_SPOFR	N(4)-(Beta-N-acetylglucosaminyl)-L-asparaginase (Fragment) OS=Spodoptera frugiperda OX=7108 PE=1 SV=1 1.06 type:complete	DN13355_c0_g1_i2sp|O02467|ASPG_SPOFR	2
39	3.25	3.25	25.95	15.19	15.19	TRINITY_DN23356_c0_g1_i1 sp|P14318|MP20_DROME	Muscle-specific protein 20 OS=Drosophila melanogaster OX=7227 GN=Mp20 PE=2 SV=2 3.11 type:internal	DN23356_c0_g1_i1sp|P14318|MP20_DROME	2
40	3.13	3.13	64.46	49.59	38.02	TRINITY_DN14951_c0_g1_i6 noblastx 6.46 type:complete	TRINITY_DN14951_c0_g1_i6 noblastx 6.46 type:complete		7
41	2.86	2.86	12.54	7.164	4.776	TRINITY_DN11956_c0_g1_i1 sp|O01404|PHM_DROME	Peptidylglycine alpha-hydroxylating monooxygenase OS=Drosophila melanogaster OX=7227 GN=Phm PE=1 SV=2 36.85 type:complete	DN11956_c0_g1_i1sp|O01404|PHM_DROME	3
42	2.77	2.77	18.28	18.28	18.28	TRINITY_DN16874_c0_g1_i1 sp|Q24400|MLP2_DROME	Muscle LIM protein Mlp84B OS=Drosophila melanogaster OX=7227 GN=Mlp84B PE=1 SV=1 1.66 type:3prime_partial	DN16874_c0_g1_i1sp|Q24400|MLP2_DROME	2
43	2.68	2.68	33.33	21.14	12.2	TRINITY_DN5965_c0_g1_i1 sp|Q8I1N0|H2B_DROYA	Histone H2B OS=Drosophila yakuba OX=7245 GN=His2B PE=3 SV=3 8.18 type:complete	DN5965_c0_g1_i1sp|Q8I1N0|H2B_DROYA	1
44	2.67	2.67	9.315	9.041	3.014	TRINITY_DN13236_c0_g1_i2 sp|P07764|ALF_DROME	Fructose-bisphosphate aldolase OS=Drosophila melanogaster OX=7227 GN=Ald PE=1 SV=5 43.35 type:complete	DN13236_c0_g1_i2sp|P07764|ALF_DROME	1
45	2.29	2.29	12.95	4.039	4.039	TRINITY_DN14428_c0_g1_i1 sp|Q02942|TRF_BLADI	Transferrin OS=Blaberus discoidalis OX=6981 PE=1 SV=1 52.00 type:complete	DN14428_c0_g1_i1sp|Q02942|TRF_BLADI	2
46	2.23	2.23	16.62	6.479	6.479	TRINITY_DN11916_c0_g1_i1 sp|O61367|KARG_APIME	Arginine kinase OS=Apis mellifera OX=7460 GN=ARGK PE=2 SV=1 7.57 type:complete	DN11916_c0_g1_i1sp|O61367|KARG_APIME	2
47	2.18	2.18	18.27	7.212	2.163	TRINITY_DN12192_c0_g1_i5 sp|Q8MQS8|SP34_APIME	Venom serine protease 34 OS=Apis mellifera OX=7460 PE=2 SV=1 4.09 type:5prime_partial	DN12192_c0_g1_i5sp|Q8MQS8|SP34_APIME	1
48	2.15	2.15	20.46	17.82	12.87	TRINITY_DN13110_c0_g1_i1 sp|P48607|SPZ_DROME	Protein spaetzle OS=Drosophila melanogaster OX=7227 GN=spz PE=1 SV=3 19.66 type:complete	DN13110_c0_g1_i1sp|P48607|SPZ_DROME	3
49	2.13	2.13	25.49	25.49	25.49	TRINITY_DN20683_c0_g1_i1 sp|Q9VQ62|NPC2_DROME	NPC intracellular cholesterol transporter 2 homolog a OS=Drosophila melanogaster OX=7227 GN=Npc2a PE=2 SV=1 47.55 type:complete	DN20683_c0_g1_i1sp|Q9VQ62|NPC2_DROME	2
50	2.08	2.08	29.22	7.792	7.792	TRINITY_DN9626_c0_g1_i2 sp|A1Z623|SEP15_PIG	Selenoprotein F OS=Sus scrofa OX=9823 GN=SELENOF PE=2 SV=2 4.69 type:complete	DN9626_c0_g1_i2sp|A1Z623|SEP15_PIG	1
51	2.03	2.03	27.75	5.286	5.286	TRINITY_DN4133_c0_g1_i1 sp|Q24704|H11_DROVI	Histone H1.1 OS=Drosophila virilis OX=7244 GN=His1.1 PE=3 SV=1 19.59 type:complete	DN4133_c0_g1_i1sp|Q24704|H11_DROVI	1
52	2.02	2.02	23.33	12.5	12.5	TRINITY_DN9792_c0_g1_i2 sp|O44441|ATIF2_CAEEL	ATPase inhibitor mai-2, mitochondrial OS=Caenorhabditis elegans OX=6239 GN=mai-2 PE=3 SV=1 93.82 type:5prime_partial	DN9792_c0_g1_i2sp|O44441|ATIF2_CAEEL	1
53	2	16.34	43.35	37.5	32.98	TRINITY_DN7526_c0_g1_i2 sp|P18603|ACT4_ARTSX	Actin, clone 403 OS=Artemia sp. OX=6662 PE=2 SV=1 3.10 type:complete	DN7526_c0_g1_i2sp|P18603|ACT4_ARTSX	8
54	2	5.94	71.93	62.28	53.51	TRINITY_DN13038_c0_g2_i1 sp|Q92193|ACT_CRAVI	Actin (Fragment) OS=Crassostrea virginica OX=6565 PE=2 SV=1 1.73 type:internal	DN13038_c0_g2_i1sp|Q92193|ACT_CRAVI	3
55	2	2	11.78	5.051	5.051	TRINITY_DN7407_c0_g1_i2 sp|O01666|ATPG_DROME	ATP synthase subunit gamma, mitochondrial OS=Drosophila melanogaster OX=7227 GN=ATPsyngamma PE=2 SV=2 17.84 type:complete	DN7407_c0_g1_i2sp|O01666|ATPG_DROME	1
56	2	2	13.59	5.069	5.069	TRINITY_DN9329_c0_g1_i1 sp|P15007|ENO_DROME	Enolase OS=Drosophila melanogaster OX=7227 GN=Eno PE=1 SV=2 71.75 type:complete	DN9329_c0_g1_i1sp|P15007|ENO_DROME	1
57	2	2	9.687	4.843	4.843	TRINITY_DN12890_c0_g1_i1 sp|Q16769|QPCT_HUMAN	Glutaminyl-peptide cyclotransferase OS=Homo sapiens OX=9606 GN=QPCT PE=1 SV=1 4.06 type:complete	DN12890_c0_g1_i1sp|Q16769|QPCT_HUMAN	1
58	2	2	5.136	3.927	3.927	TRINITY_DN9886_c0_g1_i2 sp|P81134|RENR_BOVIN	Renin receptor OS=Bos taurus OX=9913 GN=ATP6AP2 PE=1 SV=2 42.89 type:complete	DN9886_c0_g1_i2sp|P81134|RENR_BOVIN	1
59	2	2	41.86	12.21	12.21	TRINITY_DN8726_c0_g1_i1 sp|P93407|SODCP_ORYSJ	Superoxide dismutase [Cu-Zn], chloroplastic OS=Oryza sativa subsp. japonica OX=39947 GN=SODCP PE=1 SV=1 7.40 type:complete	Cu-Zn	1
60	2	2	5.714	2.857	2.857	TRINITY_DN14511_c0_g1_i4 sp|Q9NFT7|HXK2_DROME	Hexokinase type 2 OS=Drosophila melanogaster OX=7227 GN=Hex-t2 PE=2 SV=4 28.93 type:complete	DN14511_c0_g1_i4sp|Q9NFT7|HXK2_DROME	1
61	2	2	14.43	8.458	8.458	TRINITY_DN13433_c0_g1_i4 sp|Q7M4I6|PA2_BOMPE	Phospholipase A2 OS=Bombus pensylvanicus OX=28643 PE=1 SV=1 4.85 type:complete	DN13433_c0_g1_i4sp|Q7M4I6|PA2_BOMPE	1
62	2	2	6.627	2.41	2.41	TRINITY_DN12291_c0_g1_i3 sp|Q8VI73|TALDO_CRIGR	Transaldolase OS=Cricetulus griseus OX=10029 GN=TALDO1 PE=2 SV=1 3.75 type:complete	DN12291_c0_g1_i3sp|Q8VI73|TALDO_CRIGR	1
63	2	2	19.44	19.44	19.44	TRINITY_DN9551_c1_g1_i1 sp|P47949|TNNC3_DROME	Troponin C, isoform 3 OS=Drosophila melanogaster OX=7227 GN=TpnC73F PE=2 SV=2 6.50 type:internal	DN9551_c1_g1_i1sp|P47949|TNNC3_DROME	1
64	2	2	48.89	48.89	48.89	TRINITY_DN20536_c0_g1_i1 sp|Q7M4F4|CUD1_SCHGR	Endocuticle structural glycoprotein SgAbd-1 OS=Schistocerca gregaria OX=7010 PE=1 SV=1 4.13 type:5prime_partial	DN20536_c0_g1_i1sp|Q7M4F4|CUD1_SCHGR	1
65	1.93	1.93	27.63	7.895	7.895	TRINITY_DN14796_c5_g1_i5 sp|Q00649|HSPB1_CHICK	Heat shock protein beta-1 OS=Gallus gallus OX=9031 GN=HSPB1 PE=2 SV=1 8.38 type:complete	DN14796_c5_g1_i5sp|Q00649|HSPB1_CHICK	1
66	1.85	1.85	16.95	16.95	16.95	TRINITY_DN12691_c0_g1_i2 sp|Q25532|VATG_MANSE	V-type proton ATPase subunit G OS=Manduca sexta OX=7130 PE=3 SV=1 97.39 type:complete	DN12691_c0_g1_i2sp|Q25532|VATG_MANSE	1
67	1.77	1.77	13.89	4.938	4.938	TRINITY_DN12949_c0_g2_i7 sp|P22464|ANXB9_DROME	Annexin B9 OS=Drosophila melanogaster OX=7227 GN=AnxB9 PE=2 SV=2 45.14 type:complete	DN12949_c0_g2_i7sp|P22464|ANXB9_DROME	1
68	1.7	1.7	9.474	9.474	9.474	TRINITY_DN13733_c0_g1_i2 noblastx 105.97 type:complete	TRINITY_DN13733_c0_g1_i2 noblastx 105.97 type:complete		1
69	1.66	1.66	14.01	5.096	5.096	TRINITY_DN10730_c0_g1_i1 sp|Q9VQ62|NPC2_DROME	NPC intracellular cholesterol transporter 2 homolog a OS=Drosophila melanogaster OX=7227 GN=Npc2a PE=2 SV=1 31.19 type:complete	DN10730_c0_g1_i1sp|Q9VQ62|NPC2_DROME	1
70	1.57	1.57	18.63	8.824	8.824	TRINITY_DN14791_c4_g1_i8 noblastx 149.91 type:3prime_partial	TRINITY_DN14791_c4_g1_i8 noblastx 149.91 type:3prime_partial		1
71	1.48	1.48	11.69	5.844	5.844	TRINITY_DN11013_c0_g1_i4 sp|Q5BJ68|NB5R2_XENTR	NADH-cytochrome b5 reductase 2 OS=Xenopus tropicalis OX=8364 GN=cyb5r2 PE=2 SV=1 4.17 type:complete	DN11013_c0_g1_i4sp|Q5BJ68|NB5R2_XENTR	1
72	1.44	3.07	21.05	11.48	7.177	TRINITY_DN12994_c0_g1_i1 sp|P54985|PPIA_BLAGE	Peptidyl-prolyl cis-trans isomerase OS=Blattella germanica OX=6973 GN=CYPA PE=2 SV=1 67.54 type:complete	DN12994_c0_g1_i1sp|P54985|PPIA_BLAGE	2
73	1.43	1.44	18.52	11.11	11.11	TRINITY_DN13786_c0_g3_i1 sp|P00038|CYC_APIME	Cytochrome c OS=Apis mellifera OX=7460 GN=cytC PE=1 SV=2 16.30 type:complete	DN13786_c0_g3_i1sp|P00038|CYC_APIME	1
74	1.13	1.13	6.759	2.151	2.151	TRINITY_DN14740_c0_g1_i1 sp|Q9U639|HSP7D_MANSE	Heat shock 70 kDa protein cognate 4 OS=Manduca sexta OX=7130 PE=2 SV=1 4180.46 type:complete	DN14740_c0_g1_i1sp|Q9U639|HSP7D_MANSE	1
75	1.09	1.09	9.569	9.569	9.569	TRINITY_DN12575_c0_g1_i4 sp|O16264|PEBPH_CAEEL	Phosphatidylethanolamine-binding protein homolog F40A3.3 OS=Caenorhabditis elegans OX=6239 GN=F40A3.3 PE=3 SV=1 5.53 type:complete	DN12575_c0_g1_i4sp|O16264|PEBPH_CAEEL	1
76	0.98	0.99	18.18	11.69	11.69	RRRRRTRINITY_DN2058_c0_g1_i1 noblastx 1.34 type:5prime_partialREVERSED		DN2058_c0_g1_i1noblastx1.34type:5prime_partialREVERSED	1
77	0.77	0.77	1.381	1.381	1.381	TRINITY_DN14378_c0_g2_i1 noblastx 298.35 type:complete	TRINITY_DN14378_c0_g2_i1 noblastx 298.35 type:complete		1
78	0.71	0.71	4.835	2.418	2.418	TRINITY_DN12219_c0_g1_i5 sp|Q8MZR6|HYEP1_CTEFE	Juvenile hormone epoxide hydrolase 1 OS=Ctenocephalides felis OX=7515 GN=EH1 PE=1 SV=3 22.11 type:complete	DN12219_c0_g1_i5sp|Q8MZR6|HYEP1_CTEFE	1
79	0.65	0.65	8.66	2.288	0	TRINITY_DN14899_c0_g1_i8 sp|P15278|FAS3_DROME	Fasciclin-3 OS=Drosophila melanogaster OX=7227 GN=Fas3 PE=1 SV=1 14.36 type:5prime_partial	DN14899_c0_g1_i8sp|P15278|FAS3_DROME	0
80	0.6	0.6	17.86	17.86	0	TRINITY_DN11008_c0_g2_i1 noblastx 1.81 type:3prime_partial	TRINITY_DN11008_c0_g2_i1 noblastx 1.81 type:3prime_partial		0
81	0.28	0.57	23.64	20	14.55	RRRRRTRINITY_DN11001_c0_g1_i2 sp|Q6AYH2|IN80E_RAT	REVERSED INO80 complex subunit E OS=Rattus norvegicus OX=10116 GN=Ino80e PE=2 SV=1 8.18 type:complete	DN11001_c0_g1_i2sp|Q6AYH2|IN80E_RAT	1
82	0.28	0.28	4.011	0.5469	0	RRRRRTRINITY_DN14982_c9_g1_i1 sp|Q5VT06|CE350_HUMAN	REVERSED Centrosome-associated protein 350 OS=Homo sapiens OX=9606 GN=CEP350 PE=1 SV=1 2.63 type:5prime_partial	DN14982_c9_g1_i1sp|Q5VT06|CE350_HUMAN	0
83	0.25	0.25	10.02	1.67	0	TRINITY_DN7646_c0_g1_i1 sp|Q8MIR4|COASY_PIG	Bifunctional coenzyme A synthase OS=Sus scrofa OX=9823 GN=COASY PE=1 SV=1 5.98 type:5prime_partial	DN7646_c0_g1_i1sp|Q8MIR4|COASY_PIG	0
84	0.2	0.2	22.99	10.34	0	TRINITY_DN2738_c0_g1_i2 sp|P42281|ACBP_DROME	Acyl-CoA-binding protein homolog OS=Drosophila melanogaster OX=7227 GN=Acbp2 PE=2 SV=1 169.10 type:complete	DN2738_c0_g1_i2sp|P42281|ACBP_DROME	0
85	0.18	0.18	15.94	15.94	0	RRRRRTRINITY_DN9622_c0_g1_i2 sp|Q96IG2|FXL20_HUMAN	REVERSED F-box/LRR-repeat protein 20 OS=Homo sapiens OX=9606 GN=FBXL20 PE=1 SV=2 1.57 type:5prime_partial	DN9622_c0_g1_i2sp|Q96IG2|FXL20_HUMAN	0
86	0.16	2	13	5.381	5.381	TRINITY_DN13570_c0_g1_i1 sp|P84239|H3_URECA	Histone H3 OS=Urechis caupo OX=6431 PE=1 SV=2 21.73 type:complete	DN13570_c0_g1_i1sp|P84239|H3_URECA	1
87	0.16	0.16	14.42	2.791	0	RRRRRTRINITY_DN13091_c0_g2_i3 sp|Q8CGF6|WDR47_MOUSE	REVERSED WD repeat-containing protein 47 OS=Mus musculus OX=10090 GN=Wdr47 PE=1 SV=2 1.42 type:complete	DN13091_c0_g2_i3sp|Q8CGF6|WDR47_MOUSE	0
88	0.16	0.16	8.122	4.061	0	TRINITY_DN6160_c0_g1_i1 noblastx 1.53 type:internal	TRINITY_DN6160_c0_g1_i1 noblastx 1.53 type:internal		0
89	0.15	0.19	4.453	1.484	0	RRRRRTRINITY_DN7646_c0_g1_i1 sp|Q8MIR4|COASY_PIG	REVERSED Bifunctional coenzyme A synthase OS=Sus scrofa OX=9823 GN=COASY PE=1 SV=1 5.98 type:5prime_partial	DN7646_c0_g1_i1sp|Q8MIR4|COASY_PIG	0
90	0.14	0.14	3.499	0.6772	0	TRINITY_DN12278_c0_g3_i4 sp|Q62077|PLCG1_MOUSE	1-phosphatidylinositol 4,5-bisphosphate phosphodiesterase gamma-1 OS=Mus musculus OX=10090 GN=Plcg1 PE=1 SV=2 1.04 type:3prime_partial	DN12278_c0_g3_i4sp|Q62077|PLCG1_MOUSE	0
91	0.13	0.13	29.58	8.451	0	TRINITY_DN14257_c3_g10_i1 noblastx 3.64 type:5prime_partial	TRINITY_DN14257_c3_g10_i1 noblastx 3.64 type:5prime_partial		0
92	0.11	0.11	12.87	1.485	0	TRINITY_DN13476_c0_g1_i2 sp|P28227|MAOX_ANAPL	NADP-dependent malic enzyme OS=Anas platyrhynchos OX=8839 GN=ME1 PE=1 SV=1 14.30 type:complete	DN13476_c0_g1_i2sp|P28227|MAOX_ANAPL	0
93	0.1	0.11	38.3	7.447	0	RRRRRTRINITY_DN14864_c1_g3_i1 noblastx 4.61 type:5prime_partialREVERSED		DN14864_c1_g3_i1noblastx4.61type:5prime_partialREVERSED	0
94	0.1	0.1	24.07	14.81	0	RRRRRTRINITY_DN13973_c4_g2_i1 noblastx 2.27 type:5prime_partialREVERSED		DN13973_c4_g2_i1noblastx2.27type:5prime_partialREVERSED	0
95	0.1	0.1	5.414	0.6129	0	RRRRRTRINITY_DN11845_c0_g1_i3 sp|Q9CSH3|RRP44_MOUSE	REVERSED Exosome complex exonuclease RRP44 OS=Mus musculus OX=10090 GN=Dis3 PE=1 SV=4 2.98 type:complete	DN11845_c0_g1_i3sp|Q9CSH3|RRP44_MOUSE	0
96	0.1	0.1	4.946	1.29	0	TRINITY_DN13104_c0_g2_i2 sp|O88848|ARL6_MOUSE	ADP-ribosylation factor-like protein 6 OS=Mus musculus OX=10090 GN=Arl6 PE=1 SV=1 5.71 type:complete	DN13104_c0_g2_i2sp|O88848|ARL6_MOUSE	0
97	0.09	1.02	10.96	5.479	4.11	TRINITY_DN14981_c0_g1_i8 sp|Q9VXY2|MADD_DROME	MAP kinase-activating death domain protein OS=Drosophila melanogaster OX=7227 GN=Rab3-GEF PE=2 SV=2 3.37 type:complete	DN14981_c0_g1_i8sp|Q9VXY2|MADD_DROME	1
98	0.09	0.09	4.239	2.743	0	TRINITY_DN11690_c0_g2_i1 sp|P13582|EAST_DROME	Serine protease easter OS=Drosophila melanogaster OX=7227 GN=ea PE=1 SV=3 16.35 type:complete	DN11690_c0_g2_i1sp|P13582|EAST_DROME	0
99	0.07	0.07	37.8	9.756	0	TRINITY_DN14481_c1_g1_i1 sp|A9ZSY2|TRET1_APILI	Facilitated trehalose transporter Tret1 OS=Apis mellifera ligustica OX=7469 GN=Tret1 PE=1 SV=1 2.85 type:5prime_partial	DN14481_c1_g1_i1sp|A9ZSY2|TRET1_APILI	0
100	0.07	0.07	1.967	1.362	0	TRINITY_DN7257_c0_g1_i1 sp|Q9D4D4|TKTL2_MOUSE	Transketolase-like protein 2 OS=Mus musculus OX=10090 GN=Tktl2 PE=1 SV=1 15.19 type:5prime_partial	DN7257_c0_g1_i1sp|Q9D4D4|TKTL2_MOUSE	0
101	0.07	0.07	22.22	22.22	0	RRRRRTRINITY_DN12607_c0_g1_i1 sp|Q9VM71|XRN2_DROME	REVERSED 5'-3' exoribonuclease 2 homolog OS=Drosophila melanogaster OX=7227 GN=Rat1 PE=1 SV=2 11.91 type:complete	DN12607_c0_g1_i1sp|Q9VM71|XRN2_DROME	0
102	0.06	0.07	10.93	3.478	0	TRINITY_DN14868_c1_g3_i4 sp|Q5VST9|OBSCN_HUMAN	Obscurin OS=Homo sapiens OX=9606 GN=OBSCN PE=1 SV=3 36.94 type:complete	DN14868_c1_g3_i4sp|Q5VST9|OBSCN_HUMAN	0
103	0.06	0.06	2.797	0.5994	0	TRINITY_DN11213_c0_g1_i1 sp|Q9NQV6|PRD10_HUMAN	PR domain zinc finger protein 10 OS=Homo sapiens OX=9606 GN=PRDM10 PE=1 SV=3 2.91 type:complete	DN11213_c0_g1_i1sp|Q9NQV6|PRD10_HUMAN	0
104	0.06	0.06	13.73	0	0	TRINITY_DN14908_c3_g1_i5 noblastx 1.60 type:5prime_partial	TRINITY_DN14908_c3_g1_i5 noblastx 1.60 type:5prime_partial		0
105	0.06	0.06	15.22	0	0	TRINITY_DN14256_c0_g2_i9 noblastx 8.88 type:complete	TRINITY_DN14256_c0_g2_i9 noblastx 8.88 type:complete		0
106	0.06	0.06	0.6865	0.6865	0	RRRRRTRINITY_DN12875_c0_g2_i3 sp|P0C6B8|SVEP1_RAT	REVERSED Sushi, von Willebrand factor type A, EGF and pentraxin domain-containing protein 1 OS=Rattus norvegicus OX=10116 GN=Svep1 PE=1 SV=1 1.14 type:internal	DN12875_c0_g2_i3sp|P0C6B8|SVEP1_RAT	0
107	0.06	0.06	12.24	12.24	0	RRRRRTRINITY_DN12162_c0_g1_i1 sp|Q9UK00|CC018_HUMAN	REVERSED Uncharacterized protein C3orf18 OS=Homo sapiens OX=9606 GN=C3orf18 PE=2 SV=2 5.88 type:complete	DN12162_c0_g1_i1sp|Q9UK00|CC018_HUMAN	0
108	0.05	0.06	2.917	0	0	TRINITY_DN14398_c0_g1_i3 sp|Q9VFD5|FEM1A_DROME	Protein fem-1 homolog CG6966 OS=Drosophila melanogaster OX=7227 GN=CG6966 PE=2 SV=2 1.61 type:complete	DN14398_c0_g1_i3sp|Q9VFD5|FEM1A_DROME	0
109	0.05	0.05	3.774	0	0	TRINITY_DN14965_c0_g1_i2 sp|Q64512|PTN13_MOUSE	Tyrosine-protein phosphatase non-receptor type 13 OS=Mus musculus OX=10090 GN=Ptpn13 PE=1 SV=2 4.25 type:5prime_partial	DN14965_c0_g1_i2sp|Q64512|PTN13_MOUSE	0
110	0.05	0.05	2.033	0	0	TRINITY_DN12660_c1_g1_i1 sp|Q9VN03|SUV3_DROME	ATP-dependent RNA helicase SUV3 homolog, mitochondrial OS=Drosophila melanogaster OX=7227 GN=Suv3 PE=2 SV=3 2.12 type:complete	DN12660_c1_g1_i1sp|Q9VN03|SUV3_DROME	0
111	0.05	0.05	2.366	0	0	RRRRRTRINITY_DN14463_c0_g2_i3 sp|D2XV59|GTPB1_RAT	REVERSED GTP-binding protein 1 OS=Rattus norvegicus OX=10116 GN=Gtpbp1 PE=1 SV=1 12.31 type:complete	DN14463_c0_g2_i3sp|D2XV59|GTPB1_RAT	0
112	0.05	0.05	5.714	0	0	TRINITY_DN17253_c0_g1_i1 sp|Q6XHI1|THIO2_DROYA	Thioredoxin-2 OS=Drosophila yakuba OX=7245 GN=Trx-2 PE=3 SV=1 58.34 type:complete	DN17253_c0_g1_i1sp|Q6XHI1|THIO2_DROYA	0
113	0.05	0.05	9.524	0	0	TRINITY_DN14700_c3_g7_i1 noblastx 2.73 type:3prime_partial	TRINITY_DN14700_c3_g7_i1 noblastx 2.73 type:3prime_partial		0
5	0	31.41	39.58	31.25	31.25	TRINITY_DN15000_c2_g10_i1 noblastx 370888.66 type:internal	TRINITY_DN15000_c2_g10_i1 noblastx 370888.66 type:internal		25
6	0	29.25	33.26	29.03	24.92	TRINITY_DN14780_c4_g1_i10 sp|B2D0J4|VDPP4_APIME	Venom dipeptidyl peptidase 4 OS=Apis mellifera OX=7460 PE=1 SV=1 74.52 type:5prime_partial	DN14780_c4_g1_i10sp|B2D0J4|VDPP4_APIME	16
9	0	21.22	54.77	45.72	43.52	TRINITY_DN8324_c0_g1_i1 sp|O77061|MRJP2_APIME	Major royal jelly protein 2 OS=Apis mellifera OX=7460 GN=MRJP2 PE=1 SV=1 19.74 type:complete	DN8324_c0_g1_i1sp|O77061|MRJP2_APIME	13
13	0	10.8	66.13	60.48	60.48	TRINITY_DN20557_c0_g1_i1 sp|P84057|H2A_TIGCA	Histone H2A OS=Tigriopus californicus OX=6832 GN=His2A PE=3 SV=2 13.14 type:complete	DN20557_c0_g1_i1sp|P84057|H2A_TIGCA	8
13	0	10.8	60.74	55.56	55.56	TRINITY_DN1619_c0_g1_i1 sp|P19178|H2A_PLADU	Histone H2A OS=Platynereis dumerilii OX=6359 PE=3 SV=2 30.92 type:complete	DN1619_c0_g1_i1sp|P19178|H2A_PLADU	8
14	0	9.32	52.07	52.07	41.94	TRINITY_DN13358_c0_g1_i4 noblastx 5.62 type:complete	TRINITY_DN13358_c0_g1_i4 noblastx 5.62 type:complete		6
14	0	9.32	55.94	55.94	45.05	TRINITY_DN13358_c0_g1_i1 noblastx 9.40 type:complete	TRINITY_DN13358_c0_g1_i1 noblastx 9.40 type:complete		6
17	0	8.23	35.44	26.43	26.43	TRINITY_DN9415_c0_g1_i4 sp|Q4U3L0|G3P_GLOMM	Glyceraldehyde-3-phosphate dehydrogenase OS=Glossina morsitans morsitans OX=37546 GN=Gapdh PE=2 SV=1 54.63 type:complete	DN9415_c0_g1_i4sp|Q4U3L0|G3P_GLOMM	7
17	0	8.23	35.44	26.43	26.43	TRINITY_DN9415_c0_g1_i2 sp|Q4U3L0|G3P_GLOMM	Glyceraldehyde-3-phosphate dehydrogenase OS=Glossina morsitans morsitans OX=37546 GN=Gapdh PE=2 SV=1 18.13 type:complete	DN9415_c0_g1_i2sp|Q4U3L0|G3P_GLOMM	7
19	0	7.38	41.82	30.18	25.82	TRINITY_DN14791_c4_g1_i11 sp|P15802|AAAA_PENCH	Acyl-coenzyme A:6-aminopenicillanic-acid-acyltransferase 40 kDa form OS=Penicillium chrysogenum OX=5076 GN=penDE PE=1 SV=1 2.95 type:complete	DN14791_c4_g1_i11sp|P15802|AAAA_PENCH	5
19	0	7.38	41.82	30.18	25.82	TRINITY_DN14791_c4_g1_i10 sp|P15802|AAAA_PENCH	Acyl-coenzyme A:6-aminopenicillanic-acid-acyltransferase 40 kDa form OS=Penicillium chrysogenum OX=5076 GN=penDE PE=1 SV=1 83.41 type:complete	DN14791_c4_g1_i10sp|P15802|AAAA_PENCH	5
19	0	5.28	31.22	21.1	21.1	TRINITY_DN14791_c4_g1_i21 sp|P15802|AAAA_PENCH	Acyl-coenzyme A:6-aminopenicillanic-acid-acyltransferase 40 kDa form OS=Penicillium chrysogenum OX=5076 GN=penDE PE=1 SV=1 7.17 type:3prime_partial	DN14791_c4_g1_i21sp|P15802|AAAA_PENCH	3
20	0	6.86	20.9	10.56	10.56	TRINITY_DN12476_c0_g1_i2 sp|Q5BLY5|ACPH1_APIME	Venom acid phosphatase Acph-1 OS=Apis mellifera OX=7460 PE=1 SV=1 11.09 type:5prime_partial	DN12476_c0_g1_i2sp|Q5BLY5|ACPH1_APIME	5
20	0	6.86	22.85	11.55	11.55	TRINITY_DN12476_c0_g1_i1 sp|Q5BLY5|ACPH1_APIME	Venom acid phosphatase Acph-1 OS=Apis mellifera OX=7460 PE=1 SV=1 1.19 type:complete	DN12476_c0_g1_i1sp|Q5BLY5|ACPH1_APIME	5
22	0	6.31	17.53	11.26	11.26	TRINITY_DN12230_c0_g1_i1 sp|P08736|EF1A1_DROME	Elongation factor 1-alpha 1 OS=Drosophila melanogaster OX=7227 GN=eEF1alpha1 PE=1 SV=2 69.17 type:complete	DN12230_c0_g1_i1sp|P08736|EF1A1_DROME	4
25	0	5.42	18.89	12.83	8.959	TRINITY_DN12891_c0_g1_i3 noblastx 4.24 type:complete	TRINITY_DN12891_c0_g1_i3 noblastx 4.24 type:complete		3
25	0	5.42	18.89	12.83	8.959	TRINITY_DN12891_c0_g1_i2 noblastx 22.20 type:complete	TRINITY_DN12891_c0_g1_i2 noblastx 22.20 type:complete		3
27	0	4.3	25.4	25.4	25.4	TRINITY_DN13733_c0_g1_i6 noblastx 416.52 type:complete	TRINITY_DN13733_c0_g1_i6 noblastx 416.52 type:complete		4
27	0	4.3	16.84	16.84	16.84	TRINITY_DN13733_c0_g1_i1 noblastx 76.20 type:complete	TRINITY_DN13733_c0_g1_i1 noblastx 76.20 type:complete		4
28	0	4.21	35.09	35.09	35.09	TRINITY_DN14694_c0_g1_i3 noblastx 10.45 type:complete	TRINITY_DN14694_c0_g1_i3 noblastx 10.45 type:complete		3
28	0	4.21	35.09	35.09	35.09	TRINITY_DN14694_c0_g1_i2 noblastx 5.18 type:complete	TRINITY_DN14694_c0_g1_i2 noblastx 5.18 type:complete		3
28	0	4.21	35.09	35.09	35.09	TRINITY_DN14694_c0_g1_i16 noblastx 158.64 type:complete	TRINITY_DN14694_c0_g1_i16 noblastx 158.64 type:complete		3
28	0	4.21	35.09	35.09	35.09	TRINITY_DN14694_c0_g1_i15 noblastx 154.56 type:complete	TRINITY_DN14694_c0_g1_i15 noblastx 154.56 type:complete		3
29	0	4.21	9.116	9.116	7.182	TRINITY_DN13486_c0_g1_i2 sp|Q9JI85|NUCB2_RAT	Nucleobindin-2 OS=Rattus norvegicus OX=10116 GN=Nucb2 PE=1 SV=1 3.74 type:complete	DN13486_c0_g1_i2sp|Q9JI85|NUCB2_RAT	2
29	0	4.21	6.226	6.226	4.906	TRINITY_DN13486_c0_g1_i1 sp|Q9JI85|NUCB2_RAT	Nucleobindin-2 OS=Rattus norvegicus OX=10116 GN=Nucb2 PE=1 SV=1 16.80 type:complete	DN13486_c0_g1_i1sp|Q9JI85|NUCB2_RAT	2
31	0	4	17.65	12.35	12.35	TRINITY_DN14240_c0_g1_i2 sp|Q05825|ATPB_DROME	ATP synthase subunit beta, mitochondrial OS=Drosophila melanogaster OX=7227 GN=ATPsynbeta PE=1 SV=3 6.98 type:complete	DN14240_c0_g1_i2sp|Q05825|ATPB_DROME	2
34	0	4	11.09	7.782	7.782	TRINITY_DN13834_c0_g1_i1 sp|Q91WV7|SLC31_MOUSE	Neutral and basic amino acid transport protein rBAT OS=Mus musculus OX=10090 GN=Slc3a1 PE=1 SV=1 2.81 type:complete	DN13834_c0_g1_i1sp|Q91WV7|SLC31_MOUSE	2
34	0	2	18.18	18.18	18.18	TRINITY_DN13834_c0_g1_i2 noblastx 3.97 type:complete	TRINITY_DN13834_c0_g1_i2 noblastx 3.97 type:complete		1
36	0	4	5.029	5.029	5.029	TRINITY_DN14620_c0_g3_i3 sp|P51688|SPHM_HUMAN	N-sulphoglucosamine sulphohydrolase OS=Homo sapiens OX=9606 GN=SGSH PE=1 SV=1 12.72 type:complete	DN14620_c0_g3_i3sp|P51688|SPHM_HUMAN	2
36	0	1.89	2.331	2.331	2.331	TRINITY_DN14620_c0_g3_i1 sp|P51688|SPHM_HUMAN	N-sulphoglucosamine sulphohydrolase OS=Homo sapiens OX=9606 GN=SGSH PE=1 SV=1 1.42 type:complete	DN14620_c0_g3_i1sp|P51688|SPHM_HUMAN	1
38	0	3.85	9.497	7.263	7.263	TRINITY_DN13355_c0_g1_i1 sp|O02467|ASPG_SPOFR	N(4)-(Beta-N-acetylglucosaminyl)-L-asparaginase (Fragment) OS=Spodoptera frugiperda OX=7108 PE=1 SV=1 7.77 type:complete	DN13355_c0_g1_i1sp|O02467|ASPG_SPOFR	2
40	0	3.13	64.46	49.59	38.02	TRINITY_DN14951_c0_g1_i5 noblastx 101.75 type:complete	TRINITY_DN14951_c0_g1_i5 noblastx 101.75 type:complete		7
40	0	3.13	64.46	49.59	38.02	TRINITY_DN14951_c0_g1_i3 noblastx 4.04 type:complete	TRINITY_DN14951_c0_g1_i3 noblastx 4.04 type:complete		7
40	0	3.13	64.46	49.59	38.02	TRINITY_DN14951_c0_g1_i15 noblastx 72.55 type:complete	TRINITY_DN14951_c0_g1_i15 noblastx 72.55 type:complete		7
40	0	3.13	64.46	49.59	38.02	TRINITY_DN14951_c0_g1_i14 noblastx 9.36 type:complete	TRINITY_DN14951_c0_g1_i14 noblastx 9.36 type:complete		7
40	0	3.13	64.46	49.59	38.02	TRINITY_DN14951_c0_g1_i11 noblastx 44.47 type:complete	TRINITY_DN14951_c0_g1_i11 noblastx 44.47 type:complete		7
40	0	2.41	43.59	21.79	12.82	TRINITY_DN14951_c0_g1_i8 noblastx 27.88 type:3prime_partial	TRINITY_DN14951_c0_g1_i8 noblastx 27.88 type:3prime_partial		2
40	0	2.41	43.59	21.79	12.82	TRINITY_DN14951_c0_g1_i7 noblastx 2.80 type:3prime_partial	TRINITY_DN14951_c0_g1_i7 noblastx 2.80 type:3prime_partial		2
40	0	2.41	43.59	21.79	12.82	TRINITY_DN14951_c0_g1_i18 noblastx 43.75 type:3prime_partial	TRINITY_DN14951_c0_g1_i18 noblastx 43.75 type:3prime_partial		2
40	0	2.41	43.59	21.79	12.82	TRINITY_DN14951_c0_g1_i16 noblastx 145.43 type:3prime_partial	TRINITY_DN14951_c0_g1_i16 noblastx 145.43 type:3prime_partial		2
40	0	2.41	43.59	21.79	12.82	TRINITY_DN14951_c0_g1_i12 noblastx 86.84 type:3prime_partial	TRINITY_DN14951_c0_g1_i12 noblastx 86.84 type:3prime_partial		2
40	0	2.41	43.59	21.79	12.82	TRINITY_DN14951_c0_g1_i10 noblastx 68.15 type:3prime_partial	TRINITY_DN14951_c0_g1_i10 noblastx 68.15 type:3prime_partial		2
40	0	2.41	43.59	21.79	12.82	TRINITY_DN14951_c0_g1_i1 noblastx 52.77 type:3prime_partial	TRINITY_DN14951_c0_g1_i1 noblastx 52.77 type:3prime_partial		2
43	0	2.68	26.83	21.14	12.2	TRINITY_DN8607_c0_g1_i2 sp|Q8I1N0|H2B_DROYA	Histone H2B OS=Drosophila yakuba OX=7245 GN=His2B PE=3 SV=3 8.26 type:complete	DN8607_c0_g1_i2sp|Q8I1N0|H2B_DROYA	1
43	0	2.68	21.71	17.11	9.868	TRINITY_DN24544_c0_g1_i1 sp|Q76FF3|H2B_DROTE	Histone H2B OS=Drosophila teissieri OX=7243 GN=His2B PE=3 SV=3 3.67 type:5prime_partial	DN24544_c0_g1_i1sp|Q76FF3|H2B_DROTE	1
43	0	2.68	21.15	16.67	9.615	TRINITY_DN14064_c0_g1_i6 sp|P35069|H2B3_TIGCA	Histone H2B.3 OS=Tigriopus californicus OX=6832 PE=3 SV=2 34.73 type:internal	DN14064_c0_g1_i6sp|P35069|H2B3_TIGCA	1
43	0	2.68	23.91	18.84	10.87	TRINITY_DN14064_c0_g1_i5 sp|Q9DAW6|PRP4_MOUSE	U4/U6 small nuclear ribonucleoprotein Prp4 OS=Mus musculus OX=10090 GN=Prpf4 PE=1 SV=1 4.90 type:5prime_partial	DN14064_c0_g1_i5sp|Q9DAW6|PRP4_MOUSE	1
43	0	2.68	23.91	18.84	10.87	TRINITY_DN14064_c0_g1_i4 sp|Q9DAW6|PRP4_MOUSE	U4/U6 small nuclear ribonucleoprotein Prp4 OS=Mus musculus OX=10090 GN=Prpf4 PE=1 SV=1 1.91 type:5prime_partial	DN14064_c0_g1_i4sp|Q9DAW6|PRP4_MOUSE	1
43	0	2.68	23.91	18.84	10.87	TRINITY_DN14064_c0_g1_i3 sp|Q9DAW6|PRP4_MOUSE	U4/U6 small nuclear ribonucleoprotein Prp4 OS=Mus musculus OX=10090 GN=Prpf4 PE=1 SV=1 1.60 type:5prime_partial	DN14064_c0_g1_i3sp|Q9DAW6|PRP4_MOUSE	1
43	0	2.68	23.91	18.84	10.87	TRINITY_DN14064_c0_g1_i2 sp|Q9DAW6|PRP4_MOUSE	U4/U6 small nuclear ribonucleoprotein Prp4 OS=Mus musculus OX=10090 GN=Prpf4 PE=1 SV=1 2.36 type:5prime_partial	DN14064_c0_g1_i2sp|Q9DAW6|PRP4_MOUSE	1
47	0	2.18	21.63	6.623	1.987	TRINITY_DN12192_c0_g1_i4 sp|Q8MQS8|SP34_APIME	Venom serine protease 34 OS=Apis mellifera OX=7460 PE=2 SV=1 3.60 type:5prime_partial	DN12192_c0_g1_i4sp|Q8MQS8|SP34_APIME	1
47	0	2.18	22.84	6.993	2.098	TRINITY_DN12192_c0_g1_i3 sp|Q8MQS8|SP34_APIME	Venom serine protease 34 OS=Apis mellifera OX=7460 PE=2 SV=1 56.31 type:5prime_partial	DN12192_c0_g1_i3sp|Q8MQS8|SP34_APIME	1
47	0	1.66	22.42	7.829	3.203	TRINITY_DN12192_c0_g1_i1 sp|Q8MQS8|SP34_APIME	Venom serine protease 34 OS=Apis mellifera OX=7460 PE=2 SV=1 3.80 type:complete	DN12192_c0_g1_i1sp|Q8MQS8|SP34_APIME	1
50	0	2.08	29.22	7.792	7.792	TRINITY_DN9626_c0_g1_i1 sp|A1Z623|SEP15_PIG	Selenoprotein F OS=Sus scrofa OX=9823 GN=SELENOF PE=2 SV=2 19.56 type:complete	DN9626_c0_g1_i1sp|A1Z623|SEP15_PIG	1
52	0	2.02	26.19	17.86	17.86	TRINITY_DN9792_c0_g1_i1 sp|O44441|ATIF2_CAEEL	ATPase inhibitor mai-2, mitochondrial OS=Caenorhabditis elegans OX=6239 GN=mai-2 PE=3 SV=1 3.98 type:complete	DN9792_c0_g1_i1sp|O44441|ATIF2_CAEEL	1
58	0	2	5.136	3.927	3.927	TRINITY_DN9886_c0_g1_i1 sp|P81134|RENR_BOVIN	Renin receptor OS=Bos taurus OX=9913 GN=ATP6AP2 PE=1 SV=2 1.05 type:complete	DN9886_c0_g1_i1sp|P81134|RENR_BOVIN	1
59	0	2	20.39	20.39	20.39	TRINITY_DN8384_c0_g1_i2 sp|P93407|SODCP_ORYSJ	Superoxide dismutase [Cu-Zn], chloroplastic OS=Oryza sativa subsp. japonica OX=39947 GN=SODCP PE=1 SV=1 1.06 type:5prime_partial	Cu-Zn	1
60	0	2	5.714	2.857	2.857	TRINITY_DN14511_c0_g1_i1 sp|Q9NFT7|HXK2_DROME	Hexokinase type 2 OS=Drosophila melanogaster OX=7227 GN=Hex-t2 PE=2 SV=4 2.67 type:complete	DN14511_c0_g1_i1sp|Q9NFT7|HXK2_DROME	1
61	0	2	11.07	6.489	6.489	TRINITY_DN13433_c0_g1_i3 sp|P16354|PA23_HELSU	Phospholipase A2 isozymes PA3A/PA3B/PA5 OS=Heloderma suspectum OX=8554 PE=1 SV=3 7.44 type:complete	DN13433_c0_g1_i3sp|P16354|PA23_HELSU	1
61	0	2	18.01	10.56	10.56	TRINITY_DN13433_c0_g1_i2 sp|P16354|PA23_HELSU	Phospholipase A2 isozymes PA3A/PA3B/PA5 OS=Heloderma suspectum OX=8554 PE=1 SV=3 1.46 type:complete	DN13433_c0_g1_i2sp|P16354|PA23_HELSU	1
62	0	2	6.627	2.41	2.41	TRINITY_DN12291_c0_g1_i2 sp|Q8VI73|TALDO_CRIGR	Transaldolase OS=Cricetulus griseus OX=10029 GN=TALDO1 PE=2 SV=1 76.99 type:complete	DN12291_c0_g1_i2sp|Q8VI73|TALDO_CRIGR	1
65	0	1.93	30.16	9.524	9.524	TRINITY_DN14796_c5_g1_i7 sp|Q00649|HSPB1_CHICK	Heat shock protein beta-1 OS=Gallus gallus OX=9031 GN=HSPB1 PE=2 SV=1 62.27 type:complete	DN14796_c5_g1_i7sp|Q00649|HSPB1_CHICK	1
65	0	1.91	17.93	12.41	12.41	TRINITY_DN14796_c5_g1_i2 sp|Q00649|HSPB1_CHICK	Heat shock protein beta-1 OS=Gallus gallus OX=9031 GN=HSPB1 PE=2 SV=1 8.15 type:complete	DN14796_c5_g1_i2sp|Q00649|HSPB1_CHICK	1
65	0	1.91	20	13.85	13.85	TRINITY_DN14796_c5_g1_i11 sp|Q00649|HSPB1_CHICK	Heat shock protein beta-1 OS=Gallus gallus OX=9031 GN=HSPB1 PE=2 SV=1 1.01 type:complete	DN14796_c5_g1_i11sp|Q00649|HSPB1_CHICK	1
67	0	1.77	13.64	4.848	4.848	TRINITY_DN12949_c0_g2_i6 sp|P22464|ANXB9_DROME	Annexin B9 OS=Drosophila melanogaster OX=7227 GN=AnxB9 PE=2 SV=2 6.00 type:complete	DN12949_c0_g2_i6sp|P22464|ANXB9_DROME	1
67	0	1.77	13.89	4.938	4.938	TRINITY_DN12949_c0_g2_i5 sp|P22464|ANXB9_DROME	Annexin B9 OS=Drosophila melanogaster OX=7227 GN=AnxB9 PE=2 SV=2 5.92 type:complete	DN12949_c0_g2_i5sp|P22464|ANXB9_DROME	1
70	0	1.57	18.63	8.824	8.824	TRINITY_DN14791_c4_g1_i6 noblastx 47.86 type:3prime_partial	TRINITY_DN14791_c4_g1_i6 noblastx 47.86 type:3prime_partial		1
70	0	1.57	18.63	8.824	8.824	TRINITY_DN14791_c4_g1_i23 noblastx 16.55 type:3prime_partial	TRINITY_DN14791_c4_g1_i23 noblastx 16.55 type:3prime_partial		1
70	0	1.57	20	20	20	TRINITY_DN14791_c4_g1_i18 noblastx 4.68 type:complete	TRINITY_DN14791_c4_g1_i18 noblastx 4.68 type:complete		1
71	0	1.48	11.46	5.732	5.732	TRINITY_DN11013_c0_g1_i2 sp|Q5BJ68|NB5R2_XENTR	NADH-cytochrome b5 reductase 2 OS=Xenopus tropicalis OX=8364 GN=cyb5r2 PE=2 SV=1 20.35 type:complete	DN11013_c0_g1_i2sp|Q5BJ68|NB5R2_XENTR	1
72	0	2.99	23.08	23.08	14.42	TRINITY_DN12994_c0_g1_i3 sp|P54985|PPIA_BLAGE	Peptidyl-prolyl cis-trans isomerase OS=Blattella germanica OX=6973 GN=CYPA PE=2 SV=1 5.61 type:complete	DN12994_c0_g1_i3sp|P54985|PPIA_BLAGE	2
75	0	1.09	10.99	10.99	10.99	TRINITY_DN12575_c0_g1_i3 sp|O16264|PEBPH_CAEEL	Phosphatidylethanolamine-binding protein homolog F40A3.3 OS=Caenorhabditis elegans OX=6239 GN=F40A3.3 PE=3 SV=1 63.28 type:complete	DN12575_c0_g1_i3sp|O16264|PEBPH_CAEEL	1
75	0	1.09	10.99	10.99	10.99	TRINITY_DN12575_c0_g1_i2 sp|O16264|PEBPH_CAEEL	Phosphatidylethanolamine-binding protein homolog F40A3.3 OS=Caenorhabditis elegans OX=6239 GN=F40A3.3 PE=3 SV=1 1.14 type:complete	DN12575_c0_g1_i2sp|O16264|PEBPH_CAEEL	1
75	0	1.09	8.969	8.969	8.969	TRINITY_DN12575_c0_g1_i1 sp|O16264|PEBPH_CAEEL	Phosphatidylethanolamine-binding protein homolog F40A3.3 OS=Caenorhabditis elegans OX=6239 GN=F40A3.3 PE=3 SV=1 5.90 type:complete	DN12575_c0_g1_i1sp|O16264|PEBPH_CAEEL	1
78	0	0.71	2.865	2.865	2.865	TRINITY_DN12219_c0_g1_i2 sp|Q8MZR6|HYEP1_CTEFE	Juvenile hormone epoxide hydrolase 1 OS=Ctenocephalides felis OX=7515 GN=EH1 PE=1 SV=3 5.09 type:complete	DN12219_c0_g1_i2sp|Q8MZR6|HYEP1_CTEFE	1
79	0	0.65	6.202	2.171	0	TRINITY_DN14899_c0_g1_i7 sp|P15278|FAS3_DROME	Fasciclin-3 OS=Drosophila melanogaster OX=7227 GN=Fas3 PE=1 SV=1 3.76 type:5prime_partial	DN14899_c0_g1_i7sp|P15278|FAS3_DROME	0
79	0	0.65	7.22	2.527	0	TRINITY_DN14899_c0_g1_i5 sp|P15278|FAS3_DROME	Fasciclin-3 OS=Drosophila melanogaster OX=7227 GN=Fas3 PE=1 SV=1 1.80 type:5prime_partial	DN14899_c0_g1_i5sp|P15278|FAS3_DROME	0
79	0	0.65	7.22	2.527	0	TRINITY_DN14899_c0_g1_i1 sp|P15278|FAS3_DROME	Fasciclin-3 OS=Drosophila melanogaster OX=7227 GN=Fas3 PE=1 SV=1 3.38 type:5prime_partial	DN14899_c0_g1_i1sp|P15278|FAS3_DROME	0
79	0	0.65	5.53	3.226	0	TRINITY_DN14899_c0_g1_i9 sp|P15278|FAS3_DROME	Fasciclin-3 OS=Drosophila melanogaster OX=7227 GN=Fas3 PE=1 SV=1 1.07 type:complete	DN14899_c0_g1_i9sp|P15278|FAS3_DROME	0
81	0	0.57	23.64	20	14.55	RRRRRTRINITY_DN11001_c0_g1_i1 sp|Q6AYH2|IN80E_RAT	REVERSED INO80 complex subunit E OS=Rattus norvegicus OX=10116 GN=Ino80e PE=2 SV=1 10.74 type:complete	DN11001_c0_g1_i1sp|Q6AYH2|IN80E_RAT	1
82	0	0.28	11.54	11.54	0	RRRRRTRINITY_DN4597_c0_g1_i1 noblastx 6.71 type:completeREVERSED		DN4597_c0_g1_i1noblastx6.71type:completeREVERSED	0
82	0	0.28	0.6952	0.6952	0	RRRRRTRINITY_DN12285_c0_g1_i1 sp|Q9VWE0|DOME_DROME	REVERSED Cytokine receptor OS=Drosophila melanogaster OX=7227 GN=dome PE=1 SV=1 2.68 type:5prime_partial	DN12285_c0_g1_i1sp|Q9VWE0|DOME_DROME	0
83	0	0.25	9.669	1.781	0	TRINITY_DN12376_c0_g1_i1 sp|Q8K339|KIN17_MOUSE	DNA/RNA-binding protein KIN17 OS=Mus musculus OX=10090 GN=Kin PE=1 SV=1 4.00 type:complete	DN12376_c0_g1_i1sp|Q8K339|KIN17_MOUSE	0
90	0	0.14	3.294	0.6376	0	TRINITY_DN12278_c0_g3_i3 sp|Q62077|PLCG1_MOUSE	1-phosphatidylinositol 4,5-bisphosphate phosphodiesterase gamma-1 OS=Mus musculus OX=10090 GN=Plcg1 PE=1 SV=2 1.32 type:3prime_partial	DN12278_c0_g3_i3sp|Q62077|PLCG1_MOUSE	0
92	0	0.11	13.61	1.571	0	TRINITY_DN13476_c0_g1_i1 sp|P28227|MAOX_ANAPL	NADP-dependent malic enzyme OS=Anas platyrhynchos OX=8839 GN=ME1 PE=1 SV=1 33.21 type:complete	DN13476_c0_g1_i1sp|P28227|MAOX_ANAPL	0
95	0	0.1	2.797	0.5245	0	RRRRRTRINITY_DN12946_c0_g1_i3 sp|Q16720|AT2B3_HUMAN	REVERSED Plasma membrane calcium-transporting ATPase 3 OS=Homo sapiens OX=9606 GN=ATP2B3 PE=1 SV=3 1.13 type:internal	DN12946_c0_g1_i3sp|Q16720|AT2B3_HUMAN	0
95	0	0.1	7.692	7.692	0	TRINITY_DN24847_c0_g1_i1 sp|Q9XYN0|INX1_SCHAM	Innexin inx1 OS=Schistocerca americana OX=7009 GN=inx1 PE=1 SV=1 2.16 type:5prime_partial	DN24847_c0_g1_i1sp|Q9XYN0|INX1_SCHAM	0
95	0	0.1	3.279	3.279	0	RRRRRTRINITY_DN167_c0_g1_i1 sp|Q13823|NOG2_HUMAN	REVERSED Nucleolar GTP-binding protein 2 OS=Homo sapiens OX=9606 GN=GNL2 PE=1 SV=1 3.18 type:5prime_partial	DN167_c0_g1_i1sp|Q13823|NOG2_HUMAN	0
96	0	0.1	4.946	1.29	0	TRINITY_DN13104_c0_g2_i1 noblastx 1.08 type:complete	TRINITY_DN13104_c0_g2_i1 noblastx 1.08 type:complete		0
97	0	1.02	10.96	5.479	4.11	TRINITY_DN14981_c0_g1_i6 sp|Q9VXY2|MADD_DROME	MAP kinase-activating death domain protein OS=Drosophila melanogaster OX=7227 GN=Rab3-GEF PE=2 SV=2 5.06 type:complete	DN14981_c0_g1_i6sp|Q9VXY2|MADD_DROME	1
97	0	1.02	10.96	5.479	4.11	TRINITY_DN14981_c0_g1_i3 sp|Q9VXY2|MADD_DROME	MAP kinase-activating death domain protein OS=Drosophila melanogaster OX=7227 GN=Rab3-GEF PE=2 SV=2 1.90 type:complete	DN14981_c0_g1_i3sp|Q9VXY2|MADD_DROME	1
97	0	1.02	10.96	5.479	4.11	TRINITY_DN14981_c0_g1_i19 sp|Q9VXY2|MADD_DROME	MAP kinase-activating death domain protein OS=Drosophila melanogaster OX=7227 GN=Rab3-GEF PE=2 SV=2 1.40 type:complete	DN14981_c0_g1_i19sp|Q9VXY2|MADD_DROME	1
97	0	1.02	10.96	5.479	4.11	TRINITY_DN14981_c0_g1_i15 sp|Q9VXY2|MADD_DROME	MAP kinase-activating death domain protein OS=Drosophila melanogaster OX=7227 GN=Rab3-GEF PE=2 SV=2 2.05 type:complete	DN14981_c0_g1_i15sp|Q9VXY2|MADD_DROME	1
97	0	1.02	10.96	5.479	4.11	TRINITY_DN14981_c0_g1_i13 sp|Q9VXY2|MADD_DROME	MAP kinase-activating death domain protein OS=Drosophila melanogaster OX=7227 GN=Rab3-GEF PE=2 SV=2 1.31 type:complete	DN14981_c0_g1_i13sp|Q9VXY2|MADD_DROME	1
97	0	1.02	10.96	5.479	4.11	TRINITY_DN14981_c0_g1_i11 sp|Q9VXY2|MADD_DROME	MAP kinase-activating death domain protein OS=Drosophila melanogaster OX=7227 GN=Rab3-GEF PE=2 SV=2 1.08 type:complete	DN14981_c0_g1_i11sp|Q9VXY2|MADD_DROME	1
99	0	0.07	84.85	24.24	0	TRINITY_DN14380_c3_g1_i3 noblastx 3.43 type:5prime_partial	TRINITY_DN14380_c3_g1_i3 noblastx 3.43 type:5prime_partial		0
99	0	0.07	31.43	22.86	0	TRINITY_DN14442_c0_g5_i1 noblastx 1.53 type:5prime_partial	TRINITY_DN14442_c0_g5_i1 noblastx 1.53 type:5prime_partial		0
99	0	0.07	29.41	23.53	0	TRINITY_DN12096_c0_g1_i1 noblastx 1.81 type:5prime_partial	TRINITY_DN12096_c0_g1_i1 noblastx 1.81 type:5prime_partial		0
102	0	0.07	11.66	4.598	0	TRINITY_DN14868_c1_g3_i5 sp|Q80UL9|JAML_MOUSE	Junctional adhesion molecule-like OS=Mus musculus OX=10090 GN=Jaml PE=1 SV=2 2.43 type:complete	DN14868_c1_g3_i5sp|Q80UL9|JAML_MOUSE	0
102	0	0.07	11.66	4.598	0	TRINITY_DN14868_c1_g3_i1 sp|Q80UL9|JAML_MOUSE	Junctional adhesion molecule-like OS=Mus musculus OX=10090 GN=Jaml PE=1 SV=2 11.86 type:complete	DN14868_c1_g3_i1sp|Q80UL9|JAML_MOUSE	0
102	0	0.07	11.64	5.344	0	TRINITY_DN14868_c1_g3_i3 sp|Q80UL9|JAML_MOUSE	Junctional adhesion molecule-like OS=Mus musculus OX=10090 GN=Jaml PE=1 SV=2 2.42 type:complete	DN14868_c1_g3_i3sp|Q80UL9|JAML_MOUSE	0
103	0	0.06	1.835	1.835	0	TRINITY_DN9810_c0_g1_i1 sp|Q8R087|B4GT7_MOUSE	Beta-1,4-galactosyltransferase 7 OS=Mus musculus OX=10090 GN=B4galt7 PE=2 SV=1 2.88 type:complete	DN9810_c0_g1_i1sp|Q8R087|B4GT7_MOUSE	0
105	0	0.06	15.22	0	0	TRINITY_DN14256_c0_g2_i2 noblastx 1.03 type:complete	TRINITY_DN14256_c0_g2_i2 noblastx 1.03 type:complete		0
105	0	0.06	15.22	0	0	TRINITY_DN14256_c0_g1_i2 noblastx 1.43 type:complete	TRINITY_DN14256_c0_g1_i2 noblastx 1.43 type:complete		0
107	0	0.06	3.429	3.429	0	RRRRRTRINITY_DN10512_c0_g2_i1 noblastx 2.22 type:internalREVERSED		DN10512_c0_g2_i1noblastx2.22type:internalREVERSED	0
108	0	0.06	3.175	0	0	TRINITY_DN14398_c0_g1_i2 sp|Q9VFD5|FEM1A_DROME	Protein fem-1 homolog CG6966 OS=Drosophila melanogaster OX=7227 GN=CG6966 PE=2 SV=2 2.35 type:complete	DN14398_c0_g1_i2sp|Q9VFD5|FEM1A_DROME	0
110	0	0.05	9.524	0	0	TRINITY_DN17571_c0_g1_i1 noblastx 2.80 type:5prime_partial	TRINITY_DN17571_c0_g1_i1 noblastx 2.80 type:5prime_partial		0
110	0	0.05	13.04	0	0	TRINITY_DN14714_c3_g1_i2 sp|Q9JJN2|ZFHX4_MOUSE	Zinc finger homeobox protein 4 OS=Mus musculus OX=10090 GN=Zfhx4 PE=1 SV=1 2.56 type:complete	DN14714_c3_g1_i2sp|Q9JJN2|ZFHX4_MOUSE	0
110	0	0.05	5.128	0	0	TRINITY_DN14654_c3_g1_i8 sp|Q8SY33|GAWKY_DROME	Protein Gawky OS=Drosophila melanogaster OX=7227 GN=gw PE=1 SV=1 1.35 type:complete	DN14654_c3_g1_i8sp|Q8SY33|GAWKY_DROME	0
110	0	0.05	5.128	0	0	TRINITY_DN14654_c3_g1_i6 sp|Q8SY33|GAWKY_DROME	Protein Gawky OS=Drosophila melanogaster OX=7227 GN=gw PE=1 SV=1 3.79 type:complete	DN14654_c3_g1_i6sp|Q8SY33|GAWKY_DROME	0
110	0	0.05	11.76	0	0	TRINITY_DN12754_c0_g1_i6 noblastx 1.02 type:complete	TRINITY_DN12754_c0_g1_i6 noblastx 1.02 type:complete		0
110	0	0.05	12.24	0	0	TRINITY_DN11876_c0_g1_i1 sp|Q9VTH0|PLOD_DROME	Procollagen-lysine,2-oxoglutarate 5-dioxygenase OS=Drosophila melanogaster OX=7227 GN=Plod PE=1 SV=1 5.64 type:complete	DN11876_c0_g1_i1sp|Q9VTH0|PLOD_DROME	0
110	0	0.05	20	0	0	TRINITY_DN11835_c0_g1_i1 sp|Q9VSH4|CPSF6_DROME	Cleavage and polyadenylation specificity factor subunit CG7185 OS=Drosophila melanogaster OX=7227 GN=CG7185 PE=1 SV=2 3.22 type:complete	DN11835_c0_g1_i1sp|Q9VSH4|CPSF6_DROME	0
110	0	0.05	5.769	0	0	TRINITY_DN10393_c0_g1_i3 sp|Q9SZA3|EIF3K_ARATH	Eukaryotic translation initiation factor 3 subunit K OS=Arabidopsis thaliana OX=3702 GN=TIF3K1 PE=2 SV=1 2.48 type:5prime_partial	DN10393_c0_g1_i3sp|Q9SZA3|EIF3K_ARATH	0
110	0	0.05	11.76	0	0	RRRRRTRINITY_DN12754_c0_g1_i6 noblastx 1.02 type:completeREVERSED		DN12754_c0_g1_i6noblastx1.02type:completeREVERSED	0
110	0	0.05	1.887	0	0	RRRRRTRINITY_DN12567_c0_g2_i4 sp|Q61070|EI24_MOUSE	REVERSED Etoposide-induced protein 2.4 OS=Mus musculus OX=10090 GN=Ei24 PE=1 SV=3 1.11 type:complete	DN12567_c0_g2_i4sp|Q61070|EI24_MOUSE	0
110	0	0.05	1.887	0	0	RRRRRTRINITY_DN12567_c0_g2_i3 sp|Q61070|EI24_MOUSE	REVERSED Etoposide-induced protein 2.4 OS=Mus musculus OX=10090 GN=Ei24 PE=1 SV=3 1.54 type:complete	DN12567_c0_g2_i3sp|Q61070|EI24_MOUSE	0
111	0	0.05	8.434	0	0	RRRRRTRINITY_DN14463_c0_g1_i2 sp|Q18905|CGP1_CAEEL	REVERSED GTP-binding protein cgp-1 OS=Caenorhabditis elegans OX=6239 GN=cgp-1 PE=2 SV=2 2.29 type:complete	DN14463_c0_g1_i2sp|Q18905|CGP1_CAEEL	0
113	0	0.05	1.156	0	0	RRRRRTRINITY_DN14938_c0_g1_i13 sp|P83094|STIM_DROME	REVERSED Stromal interaction molecule homolog OS=Drosophila melanogaster OX=7227 GN=Stim PE=1 SV=1 1.75 type:complete	DN14938_c0_g1_i13sp|P83094|STIM_DROME	0
113	0	0.05	2.182	0	0	RRRRRTRINITY_DN14938_c0_g1_i11 sp|P83094|STIM_DROME	REVERSED Stromal interaction molecule homolog OS=Drosophila melanogaster OX=7227 GN=Stim PE=1 SV=1 1.17 type:5prime_partial	DN14938_c0_g1_i11sp|P83094|STIM_DROME	0
113	0	0.05	0.8824	0	0	RRRRRTRINITY_DN14938_c0_g1_i1 sp|P83094|STIM_DROME	REVERSED Stromal interaction molecule homolog OS=Drosophila melanogaster OX=7227 GN=Stim PE=1 SV=1 3.26 type:complete	DN14938_c0_g1_i1sp|P83094|STIM_DROME	0
